# Supplementary material for: Genome-Wide Analysis of Histidine Repeats Reveals Their Role in the Localization of Human Proteins to the Nuclear Speckles Compartment
Source: PLoS Genet. 2009 Mar 6;5(3):e1000397. doi: 10.1371/journal.pgen.1000397 (PMC2644819; doi:10.1371/journal.pgen.1000397)
Supplement: Table S1 — Results of the bioinformatics screen used to identify human proteins containing at least one His-repeat of 5 or more residues. (0.04 MB XLS) [file pgen.1000397.s010.xls]

## Sheet: His
Ensembl	Refseq DNA	Refseq prot.	HUGO	Gene Description / Features	His repeat	Extended	Mouse orthologue	His mouse	Human chr	position	strand
ENSG00000006283	NM_198397	NP_938407	CACNA1G	Ca-channel, T type	9	15	ENSMUSG00000020866	9	17	46008248	+
ENSG00000006377	NM_005222	NP_005213	DLX6	Homeobox protein DLX-6	6	11	ENSMUSG00000029754	0	7	96473481	+
ENSG00000008853	NM_015178	NP_055993	RHOBTB2	Rho-GTPase	9	9	ENSMUSG00000022075	9	8	22920679	+
ENSG00000012211	NM_006150	NP_006141	LMO6	LIM_domain, TF	5	13	ENSMUSG00000031145	6	X	48919248	-
ENSG00000043355	NM_007129	NP_009060	ZIC2	ZnF, TF	9	9	ENSMUSG00000061524	8	13	99433010	+
ENSG00000049618	NM_017519	NP_059989	ARID1A	SWI-like/Osa;chromatin remodeller	6	21	ENSMUSG00000069729	7	6	157141005	+
ENSG00000049618	NM_017519	NP_059989	ARID1A	AT-rich interactive domain-containing protein 1B	6	same	ENSMUSG00000069729	5	6	157141026	+
ENSG00000064313	NM_003184	NP_003175	TAF2	TAFIIB;transcription factor	7	7	ENSMUSG00000037343	7	8	120813489	-
ENSG00000077458	NM_144664	NP_653265	FAM76B	ZnF-like	10	21	ENSMUSG00000037808	10	11	95155900	-
ENSG00000078399	NM_152739	NP_689952	HOXA9	Hox_Domain, TF	6	6	ENSMUSG00000038227	5	7	27171335	-
ENSG00000080709	NM_021614	NP_067627	KCNN2	Small conductance Ca-activated K channel prot 2	5	14	ENSMUSG00000054477	5	5	113726285	+
ENSG00000087095	NM_016231	NP_057315	NLK	protein kinase	8	28	ENSMUSG00000017376	8	17	23394105	+
ENSG00000087095	NM_016231	NP_057315	NLK	Serine/threonine kinase NLK	5	5	ENSMUSG00000017376	5	17	23394156	+
ENSG00000100811	NM_003403	NP_003394	YY1	ZnF, TF	11	17	ENSMUSG00000021264	12	14	99775542	+
ENSG00000100888	NM_020920	NP_065971	CHD8	Chromodomain-helicase	7	16	ENSMUSG00000053754	7	14	20923834	-
ENSG00000100888	NM_020920	NP_065971	CHD8	Chromodomain-helicase-DNA-binding protein 8	6	same	ENSMUSG00000053754	6	14	20923864	-
ENSG00000105991	NM_005522	NP_005513	HOXA1	Hox_Domain, TF	10	10	ENSMUSG00000029844	11	7	27101841	-
ENSG00000105991	NM_005522	NP_005513	HOXA1	Homeobox protein Hox-A1 (Hox-1F).	5	5	ENSMUSG00000029844	5	7	27101619	-
ENSG00000106511	NM_005924	NP_005915	MEOX2	homeobox	12	16	ENSMUSG00000036144	12	7	15692313	-
ENSG00000108256	NM_020772	NP_065823	NUFQP2	nuclear fragile X mental retard interact. prot 2	7	21	ENSMUSG00000037857	7	17	24645051	-
ENSG00000110395	NM_005188	NP_005179	CBL	Ubiquitin ligase	7	7	ENSMUSG00000034342	6	11	118582443	+
ENSG00000111676	NM_001940	NP_001931	ATN1	atrophin-1;DRPLA	5	5	ENSMUSG00000004263	4	12	ND
ENSG00000112238	NM_021620	NP_067633	PRDM13	ZnF, SET_domain	6	12	ENSMUSG00000040478	7	6	100168286	+
ENSG00000112238	NM_021620	NP_067633	PRDM13	PR domain zinc finger protein 13	6	same	ENSMUSG00000040478	5	6	100168307	+
ENSG00000113196	NM_004821	NP_004812	HAND1	helix-loop-helix, transcription	7	12	ENSMUSG00000037335	7	5	153837717	-
ENSG00000115464	NM_014709	NP_055524	USP34	ubiquitin protease	12	12	ENSMUSG00000056342	13	2	61428514	-
ENSG00000115507	NM_014562	NP_055377	OTX1	Hox_domain, Otx_box, TF	10	27	ENSMUSG00000005917	11	2	63136764	+
ENSG00000115507	NM_014562	NP_055377	OTX1	Homeobox protein OTX1	5	same	ENSMUSG00000005917	5	2	63136713	+
ENSG00000115844	NM_004405	NP_004396	DLX2	transcription factor	7	7	ENSMUSG00000023391	9	2	172673559	-
ENSG00000116544	NM_001080418	NP_001073887	DLGAP3	Disks large-associated protein 3 (DAP-3)	12	12	ENSMUSG00000042388	12	1	35142870	-
ENSG00000119508	NM_006981	NP_008912	NR4A3	NOR-1;orphan nuclear receptor, ZnF	14	14	ENSMUSG00000028341	14	9	101630428	+
ENSG00000119547	NM_004852	NP_004843	ONECUT2	Hox_domain, OneCut_domain, TF	8	17	ENSMUSG00000045991	10	18	53254475	+
ENSG00000124313	NM_015075	NP_055890	IQSEC2	Sec7 domain (GEF factor)	9	13	ENSMUSG00000041115	9	X	53280852	-
ENSG00000126016	NM_133265.2	NP_573572	AMOT	Angiomotin	7	7	ENSMUSG00000041688	0	X	111945461	-
ENSG00000129315	NM_001240	NP_001231	CCNT1	Cyclin T1;DNA-related	5	18	ENSMUSG00000011960	5	12	47373701	-
ENSG00000130287	NM_004386	NP_004377	CSPG3	EGF-like domain	5	13	ENSMUSG00000002341	4	19	19221601	+
ENSG00000130528	NM_002152	NP_002143	HRC	calcium binding protein	5	5	ENSMUSG00000038239	4	19	54349047	-
ENSG00000136141	NM_015116	NP_055931	LRCH1	LRR, calpoin homology	7	13	ENSMUSG00000068015	2	13	46025611	+
ENSG00000137273	NM_001452	NP_001443	FOXF2	forkhead_box, TF	7	14	ENSMUSG00000038402	4	6	1335977	+
ENSG00000138756	NM_198892	NP_942595	BMP2K	protein kinase	8	8	ENSMUSG00000034663	0	4	80011188	+
ENSG00000140807	NM_033119	NP_149110	NKD1	naked cuticle 1 (Wnt signalling)	5	15	ENSMUSG00000031661	5	16	49225140	+
ENSG00000140948	NM_015144	NP_055959	ZCCHC14	ZnF	7	7	ENSMUSG00000061410	7	16	86003110	-
ENSG00000141424	NM_012319	NP_036451	SLC39A6	zinc transporter,estrogen regulated	5	23	ENSMUSG00000024270	5	18	31948191	-
ENSG00000141448	NM_005257	NP_005248	GATA6	ZnF, TF	10	10	ENSMUSG00000005836	7	18	18006073	+
ENSG00000141582	NM_003655	NP_003646	CBX4	hPc2;chromobox	12	19	ENSMUSG00000039989	13	17	75422836	-
ENSG00000141837	NM_023035	NP_075461	CACNA1	Ca-channel, P/Q type	10	10	ENSMUSG00000034656	10	19	13180693	-
ENSG00000141867	NM_058243	NP_490597	BRD4	bromodomain, transcription	6	6	ENSMUSG00000024002	6	19	15216394	-
ENSG00000145506	NM_033120	NP_149111	NKD2	naked cuticle 2 (Wnt signalling)	9	19	ENSMUSG00000021567	9	5	1091447	+
ENSG00000145506	NM_033120	NP_149111	NKD2	naked cuticle homolog 2	5	same	ENSMUSG00000021567	5	5	1091429	+
ENSG00000145632	NM_006622	NP_006613	PLK2	protein kinase (polo-like kinase)	6	8	ENSMUSG00000021701	6	5	57791358	-
ENSG00000146834	NM_019606	NP_062552	MEPCE	BIN3 domain-containing protein 1	5	5	ENSMUSG00000029726	4	7	99866760	+
ENSG00000148408	NM_000718	NP_000709	CACNA1B	calcium channel	5	5	ENSMUSG00000004113	5	9	140134555	+
ENSG00000151136	NM_001018072	NP_001018082	BTBD11	Ank, BTB, H2A	7	7	NP_082985	6	12	106237841	+
ENSG00000151615	NM_004575	NP_004566	POU4F2	POU_domain, Hox_domain, TF	12	15	ENSMUSG00000031688	12	4	147780691	+
ENSG00000152192	NM_006237	NP_006228	POU4F1	Hox_domain, POU_domain, TF	9	9	ENSMUSG00000048349	9	13	78074487	-
ENSG00000154556	NM_021069	NP_066547	SORBS2	ArgBP2;adaptor protein:TRK/cytoskeleton	11	13	ENSMUSG00000031626	10	4	186781615	-
ENSG00000156925	NM_003413	NP_003404	ZIC3	ZnF, TF	11	11	ENSMUSG00000067860	10	X	136476775	+
ENSG00000156983	NM_001003694	NP_001003694	BRPF1	Peregrin	5	5	ENSMUSG00000001632	4	3	9751308	+
ENSG00000157450	NM_017610	NP_060080	RNF111	RING finger, ZnF	7	7	ENSMUSG00000032217	7	15	57146428	+
ENSG00000157540	NM_001396	NP_001387	DYRK1A	protein kinase	13	20	ENSMUSG00000022897	13	21	37806231	+
ENSG00000158321	NM_015570	NP_056385	AUTS2	Autism susceptibility gene 2 protein	8	8	ENSMUSG00000029673	8	7	69893514	+
ENSG00000160298	NM_058180	NP_478060	C21orf58	Uncharacterized protein C21orf58	8	8	ENSMUSG00000009114	5	21	46546413	-
ENSG00000161681	NM_016148	NP_057232	SHANK1	SH3_domain, ankyrin repeats	6	26	ENSMUSG00000038738	6	19	55864008	-
ENSG00000162702	NM_012482	NP_036614	ZNF281	ZnF	8	8	ENSMUSG00000041483	8	1	198645013	-
ENSG00000163013	AB075820	BAB85526	FBXO41	F_box	6	6	ENSMUSG00000047013	6	2	73349931	-
ENSG00000163346	NM_020524	NP_065385	PBXIP1	TF	5	9	ENSMUSG00000042613	2	1	153184133	-
ENSG00000165417	NM_015859	NP_056943	GTF2A1	TFIIA alpha;transcription factor	7	7	ENSMUSG00000020962	6	14	80740073	-
ENSG00000166546	NA	NA	BEAN	BEAN protein	8	15	ENSMUSG00000031872	5	16	65061209	+
ENSG00000168646	NM_004655	NP_004646	AXIN2	regulator of G proteins	6	6	ENSMUSG00000000142	4	17	60964194	-
ENSG00000169057	NM_004992	NP_004983	MECP2	Methyl-CPG binding protein	7	7	ENSMUSG00000031393	7	X	152949357	-
ENSG00000169856	NM_004498	NP_004489	ONECUT1	Hox_domain, OneCut_domain, TF	11	15	ENSMUSG00000043013	11	15	50868972	-
ENSG00000173273	NM_003747	NP_003738	TNKS	tankyrase	6	6	ENSMUSG00000031529	6	8	9450884	+
ENSG00000176165	NM_005249	NP_005240	FOXG1B	forkhead_box, TF	11	21	ENSMUSG00000020950	10	14	28306375	+
ENSG00000178573	NM_005360	NP_005351	MAF	bZIP, TF	6	15	ENSMUSG00000055435	6	16	78190740	-
ENSG00000179837	NM_013286	NP_037418	RBM15B	RRM_domain	6	6	EDL21171	6	3	51405863	+
ENSG00000180357	NM_015042	NP_055857	ZNF609	ZnF	6	6	ENSMUSG00000040524	6	15	62760048	+
ENSG00000180592	XM_001125098	XP_001125098	LOC730417	Novel protein (FLJ16611); SKI/SNO/DAC family	15	15	ENSMUSG00000054074	15	10	21845705	-
ENSG00000180613	NM_133267.1	NP_573574	GSX2	GSH-2;Hox_domain, TF	6	16	ENSMUSG00000035946	6	4	54661668	+
ENSG00000180613	NM_133267.1	NP_573574	GSX2	Homeobox protein GSH-2	5	same	ENSMUSG00000035946	5	4	54661644	+
ENSG00000182759	NM_201589	NP_963883	MAFA	bZIP, TF	10	24	ENSMUSG00000047591	10	8	144583096	-
ENSG00000184058	NM_080647	NP_542378	TBX1	T_box, TF	5	11	ENSMUSG00000009097	5	22	18134259	+
ENSG00000184863	NM_053043	NP_444271	RBM33	RNA binding motif protein 33	7	7	ENSMUSG00000048271	4	7	155225335	+
ENSG00000185668	NM_002699	NP_002690	POU3F1	Hox_domain, POU_domain, TF	6	6	ENSMUSG00000078236	0	1	38283671	-
ENSG00000187672	NM_015576	NP_056391	ERC2	ERC protein 2.	9	13	ENSMUSG00000040640	9	3	55708497	-
ENSG00000187672	NM_015576	NP_056391	ERC2	ERC protein 2.	5	5	ENSMUSG00000040640	5	3	56443677	-
ENSG00000196196	NM_001039792	NP_001034881	UNQ338	LGLL338; hypothetical protein LOC646962	5	26	ENSMUSG00000071001	6	9	35896546	+
ENSG00000196196	NM_001039792	NP_001034881	UNQ338	LGLL338	5	same	ENSMUSG00000071001	3	9	35896585	+
ENSG00000196557	NM_001005407	NP_001005407	CACNA1H	Voltage-dep. T-type Ca channel subunit alpha-1H	9	19	ENSMUSG00000024112	9	16	1192009	+
ENSG00000196893	NA	NA	NA	primate-specific gene	5	5	NA	NA	17	18797674	-
ENSG00000197283	NM_006772	NP_006763	SYNGAP1	Ras GTPase-activating protein SynGAP	10	14	ENSMUSG00000067629	0	6	33519176	+
ENSG00000198142	NM_023016	NP_075392	ANKRD57	Ankyrin repeat domain-containing protein 57	6	6	ENSMUSG00000071286	3	2	109730667	+
ENSG00000198914	NM_006236	NP_006227	POU3F3	Brain-specific homeobox/POU domain protein 1	8	18	ENSMUSG00000045515	8	2	104839208	+
ENSG00000204103	NM_005461	NP_005452	MAFB	Transcription factor MafB	6	13	ENSMUSG00000074622	6	20	38750404	-
ENSG00000204103	NM_005461	NP_005452	MAFB	Transcription factor MafB	8	same	ENSMUSG00000074622	8	20	38750491	-
ENSG00000204314	NM_030651	NP_085154	PRRT1	transmembrane	7	10	NP_112152	7	6	32226540	-
ENSG00000204612	NM_001013735	NP_001013757	FOXB2	forkhead_box, TF	7	23	NP_032049	7	9	78824823	+
ENSG00000204612	NM_001013735	NP_001013757	FOXB2	Forkhead box protein B2	5	same	NP_032049	7	9	78824805	+
ENSG00000204612	NM_001013735	NP_001013757	FOXB2	Forkhead box protein B2	5	same	NP_032049	0	9	78824805	+
ENSG00000206538	NM_016206	NP_057290	VGLL3	transcription factor	7	20	XP_001480456	6	3	87100623	-

## Sheet: README
The Table His contains a list of tandem histidine repeats of size 5 or longer in human proteins.
Columns:
Ensembl: Ensembl Gene Identifier (Ensembl 48)
Refseq DNA: Refseq Gene Identifier
Refseq prot.: Refseq Protein Identifier
HUGO: Human Genome Organisation Gene Identifier
Gene Description/Features: Gene Functional Description (TF: transcription factor)
His repeat: size of pure His repeat
Extended: size of extended His repeat (His-rich region)
Mouse orthologue: extracted from Ensembl 48, 1:1 orthology
His mouse: size of pure His repeat in mouse orthologue
Human chr: human chromosome where the human His pure repeat is located (encoded by CAC/CAT)
position: position in the chromosome where the pure repeat starts
strand: chromosome strand
