# Supplementary material for: Genome-Wide Analysis of Histidine Repeats Reveals Their Role in the Localization of Human Proteins to the Nuclear Speckles Compartment
Source: PLoS Genet. 2009 Mar 6;5(3):e1000397. doi: 10.1371/journal.pgen.1000397 (PMC2644819; doi:10.1371/journal.pgen.1000397)
Supplement: Table S2 — Results of the analysis to identify the paralogues of the genes encoding proteins with His-repeats in the human genome. (0.04 MB XLS) [file pgen.1000397.s011.xls]

## Sheet: README
This file contains a list of genes encoding proteins with His repeats and with close paralogues (Euteleostomi or more recent level)
Sheets:
paral_with_repeat: at least one paralogue contains a His repeat in an equivalent position, in human or in another vertebrate species
paral_no_repeat: none of the paralogues contains a His repeat in an equivalent position, suggesting the repeat has been formed after the most recent gene duplication
repeat_older_than_duplication: the repeat is estimated to be older than the duplication, paralogue is likely to have lost the repeat
Columns:
Ensembl: Ensembl Gene Identifier (Ensembl 48)
Refseq prot.: Refseq Protein Identifier
HUGO: Human Genome Organisation Gene Identifier
Age His repeat (>=5): estimated age of the repat according to the presence or absence of the repeat in orthologous proteins from other vertebrate species, using parimonious criteria and a repeat size threshold of 5
Hs paralogue: Ensembl Gene Identifier paralogous gene (Ensembl 48)
paral RefSeq: Refseq Protein Identifier paralogous gene
paral HUGO: HUGO Gene Name paralogous gene
paral His Hs: presence of a His repeat (threshold size 5) in the human paralogue
paral His other: presence of a His repeat (threshold size 5) in orthologues of the human paralogue, the deepest phylogenetic level is indicated
Duplication type: duplication type of the paralogous gene pair according to Ensembl

## Sheet: paral_with_repeat
Ensembl	HUGO	RefSeq prot	Age His repeat (>=5)	Hs paralogue	paral RefSeq	paral HUGO	paral His Hs	paral His other	Duplication type
ENSG00000006283	CACNA1G	NP_061496	Euteleostomi	ENSG00000196557	NP_066921	CACNA1H	YES	NO	Euteleostomi
ENSG00000006283	CACNA1G	NP_061496	Euteleostomi	ENSG00000100346	NP_001003406	CACNA1I	NO	NO	Euteleostomi
ENSG00000196557	CACNA1H	NP_066921	Tetrapoda	ENSG00000100346	NP_001003406	CACNA1I	NO	NO	Euteleostomi
ENSG00000196557	CACNA1H	NP_066921	Tetrapoda	ENSG00000006283	NP_061496	CACNA1G	YES	NO	Euteleostomi
ENSG00000006377	DLX6	NP_005213	Primates	ENSG00000105991	NP_005513	HOXA1	YES	NO	Chordata
ENSG00000006377	DLX6	NP_005213	Primates	ENSG00000144355	NP_835221	DLX1	NO	NO	Euteleostomi
ENSG00000006377	DLX6	NP_005213	Primates	ENSG00000167034	NP_006158	NKX3-1	NO	NO	Euteleostomi
ENSG00000006377	DLX6	NP_005213	Primates	ENSG00000206148	XM_926341	NKX1-1; NKX1-2	NO	NO	Euteleostomi
ENSG00000006377	DLX6	NP_005213	Primates	ENSG00000197576	NP_002132	HOXA4	NO	NO	Chordata
ENSG00000006377	DLX6	NP_005213	Primates	ENSG00000198353	NP_705897	HOXC4	NO	NO	Chordata
ENSG00000006377	DLX6	NP_005213	Primates	ENSG00000182742	NP_076920	HOXB4	NO	NO	Chordata
ENSG00000006377	DLX6	NP_005213	Primates	ENSG00000170166	NP_055436	HOXD4	NO	NO	Chordata
ENSG00000006377	DLX6	NP_005213	Primates	ENSG00000106006	NP_076919	HOXA6	NO	NO	Chordata
ENSG00000006377	DLX6	NP_005213	Primates	ENSG00000108511	NP_061825	HOXB6	NO	NO	Chordata
ENSG00000006377	DLX6	NP_005213	Primates	ENSG00000128709	NP_055028	HOXD9	NO	NO	Chordata
ENSG00000006377	DLX6	NP_005213	Primates	ENSG00000153807	NP_061824	HOXA10	NO	NO	Chordata
ENSG00000178573	MAF	NP_005351	Euteleostomi	ENSG00000129535	NP_006168	NRL	NO	NO	Euteleostomi
ENSG00000178573	MAF	NP_005351	Euteleostomi	ENSG00000204103	NP_005452	MAFB	NO	NO	Euteleostomi
ENSG00000178573	MAF	NP_005351	Euteleostomi	ENSG00000182759	NP_963883	MAFA	YES	NO	Euteleostomi
ENSG00000178573	MAF	NP_005351	Euteleostomi	ENSG00000198517	NP_002351	MAFK	NO	NO	Euteleostomi
ENSG00000178573	MAF	NP_005351	Euteleostomi	ENSG00000197063	NP_002350	MAFG	NO	NO	Euteleostomi
ENSG00000178573	MAF	NP_005351	Euteleostomi	ENSG00000185022	NP_036455	MAFF	NO	NO	Euteleostomi
ENSG00000182759	MAFA	NP_963883	Euteleostomi	ENSG00000178573	NP_005351	MAF	YES	NO	Euteleostomi
ENSG00000182759	MAFA	NP_963883	Euteleostomi	ENSG00000204103	NP_005452	MAFB	YES	NO	Euteleostomi
ENSG00000182759	MAFA	NP_963883	Euteleostomi	ENSG00000129535	NP_006168	NRL	NO	NO	Euteleostomi
ENSG00000182759	MAFA	NP_963883	Euteleostomi	ENSG00000198517	NP_002351	MAFK	NO	NO	Euteleostomi
ENSG00000182759	MAFA	NP_963883	Euteleostomi	ENSG00000197063	NP_002350	MAFG	NO	NO	Euteleostomi
ENSG00000182759	MAFA	NP_963883	Euteleostomi	ENSG00000185022	NP_036455	MAFF	NO	NO	Euteleostomi
ENSG00000140807	NKD1	NP_149110	Euteleostomi	ENSG00000145506	NP_149111	NKD2	YES	NO	Euteleostomi
ENSG00000145506	NKD2	NP_149111	Euteleostomi	ENSG00000140807	NP_149110	NKD1	YES	NO	Euteleostomi
ENSG00000169856	ONECUT1	NP_004489	Euteleostomi	ENSG00000205922	NP_001073957	ONECUT3	NO	NO	Euteleostomi
ENSG00000169856	ONECUT1	NP_004489	Euteleostomi	ENSG00000119547	NP_004843	ONECUT2	YES	NO	Euteleostomi
ENSG00000119547	ONECUT2	NP_004843	Euteleostomi	ENSG00000169856	NP_004489	ONECUT1	YES	NO	Euteleostomi
ENSG00000119547	ONECUT2	NP_004843	Euteleostomi	ENSG00000205922	NP_001073957	ONECUT3	NO	NO	Euteleostomi
ENSG00000100810	YY1	NP_003393	Eutheria	ENSG00000179059	NP_777560	ZFP42	NO	Tetrapoda	Eutheria
ENSG00000100811	YY1	NP_003394	Eutheria	ENSG00000198767	NP_996806	YY2	NO	NO	Mammalia
ENSG00000129315	CCNT1	NP_001231	Euteleostomi	ENSG00000082258	NP_490595	CCNT2	NO	Euteleostomi	Euteleostomi
ENSG00000151615	POU4F2	NP_004566	Euteleostomi	ENSG00000091010	NP_002691	POU4F3	NO	Euteleostomi	Euteleostomi

## Sheet: paral_no_repeat
Ensembl	HUGO	RefSeq prot	Age His repeat (>=5)	Hs paralogue	paral RefSeq	paral HUGO	Duplication type
ENSG00000008853	RHOBTB2	NP_055993	Eutheria	ENSG00000072422	NP_001027552	RHOBTB1	Euteleostomi
ENSG00000043355	ZIC2	NP_009060	Tetrapoda	ENSG00000156925	NP_003404	ZIC3	Euteleostomi
ENSG00000043355	ZIC2	NP_009060	Tetrapoda	ENSG00000152977	NP_003403	ZIC1	Euteleostomi
ENSG00000049618	ARID1B	NP_787059	Eutheria	ENSG00000117713	NP_006006	ARID1A	Euteleostomi
ENSG00000077458	FAM76B	NP_653265	Euteleostomi	ENSG00000009780	NP_689873	FAM76A	Euteleostomi
ENSG00000080709	KCNN2	NP_067627	Eutheria	ENSG00000143603	NP_002240	KCNN3	Euteleostomi
ENSG00000080709	KCNN2	NP_067627	Eutheria	ENSG00000105642	NP_002239	KCNN1	Euteleostomi
ENSG00000080709	KCNN2	NP_067627	Eutheria	ENSG00000104783	NP_002241	KCNN4	Euteleostomi
ENSG00000105991	HOXA1	NP_005513	Mammalia	ENSG00000006377	NP_005213	DLX6	Chordata
ENSG00000105991	HOXA1	NP_005513	Mammalia	ENSG00000144355	NP_835221	DLX1	Chordata
ENSG00000105991	HOXA1	NP_005513	Mammalia	ENSG00000167034	NP_006158	NKX3-1	Chordata
ENSG00000105991	HOXA1	NP_005513	Mammalia	ENSG00000206148	XM_926341	NKX1-1; NKX1-2	Chordata
ENSG00000105991	HOXA1	NP_005513	Mammalia	ENSG00000197576	NP_002132	HOXA4	Chordata
ENSG00000105991	HOXA1	NP_005513	Mammalia	ENSG00000198353	NP_705897	HOXC4	Chordata
ENSG00000105991	HOXA1	NP_005513	Mammalia	ENSG00000182742	NP_076920	HOXB4	Chordata
ENSG00000105991	HOXA1	NP_005513	Mammalia	ENSG00000170166	NP_055436	HOXD4	Chordata
ENSG00000105991	HOXA1	NP_005513	Mammalia	ENSG00000106006	NP_076919	HOXA6	Chordata
ENSG00000105991	HOXA1	NP_005513	Mammalia	ENSG00000108511	NP_061825	HOXB6	Chordata
ENSG00000105991	HOXA1	NP_005513	Mammalia	ENSG00000128709	NP_055028	HOXD9	Chordata
ENSG00000105991	HOXA1	NP_005513	Mammalia	ENSG00000153807	NP_061824	HOXA10	Chordata
ENSG00000106511	MEOX2	NP_005915	Euteleostomi	ENSG00000005101	NP_004517	MEOX0	Euteleostomi
ENSG00000110395	CBL	NP_005179	Eutheria	ENSG00000114423	NP_733762	CBLB	Euteleostomi
ENSG00000110395	CBL	NP_005179	Eutheria	ENSG00000142273	NP_036248	CBLC	Euteleostomi
ENSG00000113196	HAND1	NP_004812	Eutheria	ENSG00000164107	NP_068808	HAND2	Euteleostomi
ENSG00000115507	OTX1	NP_055377	Tetrapoda	ENSG00000171540	NP_115485	OTP	Euteleostomi
ENSG00000115507	OTX1	NP_055377	Tetrapoda	ENSG00000165588	NP_068374	OTX2	Euteleostomi
ENSG00000115507	OTX1	NP_055377	Tetrapoda	ENSG00000105392	NP_000545	CRX	Euteleostomi
ENSG00000115507	OTX1	NP_055377	Tetrapoda	ENSG00000168779	NP_006875	SHOX2	Euteleostomi
ENSG00000115507	OTX1	NP_055377	Tetrapoda	ENSG00000185960	NP_000442	SHOX	Euteleostomi
ENSG00000116544	DLGAP3	NP_001073887	Amniota	ENSG00000170579	NP_004737	DLGAP1	Euteleostomi
ENSG00000116544	DLGAP3	NP_001073887	Amniota	ENSG00000198010	NP_004736	DLGAP2	Euteleostomi
ENSG00000116544	DLGAP3	NP_001073887	Amniota	ENSG00000080845	NP_055717	DLGAP4	Euteleostomi
ENSG00000119508	NR4A3	NP_775292	Eutheria	ENSG00000123358	NP_002126	NR4A1	Euteleostomi
ENSG00000119508	NR4A3	NP_775292	Eutheria	ENSG00000153234	NP_006177	NR4A2	Euteleostomi
ENSG00000124313	IQSEC2	NP_055890	Eutheria	ENSG00000144711	NP_055684	IQSEC1	Euteleostomi
ENSG00000124313	IQSEC2	NP_055890	Eutheria	ENSG00000120645	NP_056047	IQSEC3	Euteleostomi
ENSG00000126016	AMOT	NP_573572	Euteleostomi	ENSG00000114019	NP_057285	AMOTL2	Euteleostomi
ENSG00000126016	AMOT	NP_573572	Euteleostomi	ENSG00000166025	NP_570899	AMOTL1	Euteleostomi
ENSG00000137273	FOXF2	NP_001443	Mammalia	ENSG00000103241	NP_001442	FOXF1	Amniota
ENSG00000137273	FOXF2	NP_001443	Mammalia	ENSG00000139445	NP_998761	FOXN4	Chordata
ENSG00000137273	FOXF2	NP_001443	Mammalia	ENSG00000176302	NP_859072	FOXR1	Chordata
ENSG00000137273	FOXF2	NP_001443	Mammalia	ENSG00000189299	NP_940853	FOXR2	Chordata
ENSG00000138756	BMP2K	NP_942595	Primates	ENSG00000115977	NP_055726	AAK1	Euteleostomi
ENSG00000141424	SLC39A6	NP_036451	Euteleostomi	ENSG00000196950	NP_065075	SLC39A10	Euteleostomi
ENSG00000141424	SLC39A6	NP_036451	Euteleostomi	ENSG00000139540	NP_775867	SLC39A5	Euteleostomi
ENSG00000141448	GATA6	NP_005248	Mammalia	ENSG00000102145	NP_002040	GATA1	Euteleostomi
ENSG00000141448	GATA6	NP_005248	Mammalia	ENSG00000107485	NP_002042	GATA3	Euteleostomi
ENSG00000141448	GATA6	NP_005248	Mammalia	ENSG00000130700	NP_536721	GATA5	Euteleostomi
ENSG00000141448	GATA6	NP_005248	Mammalia	ENSG00000136574	NP_002043	GATA4	Euteleostomi
ENSG00000141448	GATA6	NP_005248	Mammalia	ENSG00000179348	NP_116027	GATA2	Euteleostomi
ENSG00000141582	CBX4	NP_003646	Mammalia	ENSG00000100307	NP_783640	CBX7	Euteleostomi
ENSG00000141582	CBX4	NP_003646	Mammalia	ENSG00000141570	NP_065700	CBX8	Euteleostomi
ENSG00000141582	CBX4	NP_003646	Mammalia	ENSG00000173894	NP_005180	CBX2	Euteleostomi
ENSG00000141837	CACNA1A	NP_075461	Euteleostomi	ENSG00000148408	NP_000709	CACNA1B	Euteleostomi
ENSG00000141837	CACNA1A	NP_075461	Euteleostomi	ENSG00000198216	NP_000712	CACNA1E	Euteleostomi
ENSG00000148408	CACNA1B	NP_000709	Euteleostomi	ENSG00000141837	NP_075461	CACNA1A	Euteleostomi
ENSG00000148408	CACNA1B	NP_000709	Euteleostomi	ENSG00000198216	NP_000712	CACNA1E	Euteleostomi
ENSG00000151136	BTBD11	NP_001018082	Mammalia	ENSG00000166015	NP_665802	ABTB1	Euteleostomi
ENSG00000156925	ZIC3	NP_003404	Eutheria	ENSG00000152977	NP_003403	ZIC1	Euteleostomi
ENSG00000156925	ZIC3	NP_003404	Eutheria	ENSG00000043355	NP_009060	ZIC2	Euteleostomi
ENSG00000156983	BRPF1	NP_001003694	Tetrapoda	ENSG00000096070	NP_056510	BRPF3	Euteleostomi
ENSG00000156983	BRPF1	NP_001003694	Tetrapoda	ENSG00000100425	NP_055392	BRD1	Euteleostomi
ENSG00000157540	DYRK1A	NP_001387	Euteleostomi	ENSG00000105204	NP_004705	DYRK1B	Euteleostomi
ENSG00000158321	AUTS2	NP_056385	Tetrapoda	ENSG00000112787	XP_495939	KIAA1545	Euteleostomi
ENSG00000158321	AUTS2	NP_056385	Tetrapoda	ENSG00000156860	NP_001098549	FBRS	Euteleostomi
ENSG00000161681	SHANK1	NP_057232	Euarchontoglires	ENSG00000162105	NP_036441	SHANK2	Euteleostomi
ENSG00000161681	SHANK1	NP_057232	Euarchontoglires	ENSG00000099882	NP_001073889	SHANK3	Euteleostomi
ENSG00000162702	ZNF281	NP_036614	Mammalia	ENSG00000163847	NP_068799; NP_078903	ZNF148; SLC12A7	Euteleostomi
ENSG00000163013	FBXO41	NP_001073879	Mammalia	ENSG00000198075	NP_006579	SULT1C4	Chordata
ENSG00000163013	FBXO41	NP_001073879	Mammalia	ENSG00000198203	NP_789795	SULT1C2	Chordata
ENSG00000163013	FBXO41	NP_001073879	Mammalia	ENSG00000196502	NP_001046	SULT1A1	Chordata
ENSG00000163013	FBXO41	NP_001073879	Mammalia	ENSG00000197165	NP_803564	SULT1A2	Chordata
ENSG00000163013	FBXO41	NP_001073879	Mammalia	ENSG00000213648	NP_001017390; NP_003157; NP_808220; NP_001017391; NP_001017389; NP_001017387	ST1A3	Chordata
ENSG00000163013	FBXO41	NP_001073879	Mammalia	ENSG00000213599	NP_001017387; NP_001017389	SULT1A3; SULT1A4	Chordata
ENSG00000163013	FBXO41	NP_001073879	Mammalia	ENSG00000173597	NP_055280	SULT1B1	Chordata
ENSG00000163013	FBXO41	NP_001073879	Mammalia	ENSG00000196228	NP_001008743	SULT1C3	Chordata
ENSG00000163013	FBXO41	NP_001073879	Mammalia	ENSG00000109193	NP_005411	SULT1E1	Chordata
ENSG00000163013	FBXO41	NP_001073879	Mammalia	ENSG00000138311	NP_055766	ZNF365	Chordata
ENSG00000163346	PBXIP1	NP_065385	Primates	ENSG00000214882	NP_065790	CCPG1	Euteleostomi
ENSG00000168646	AXIN2	NP_004646	Eutheria	ENSG00000103126	NP_003493	AXIN1	Euteleostomi
ENSG00000169057	MECP2	NP_004983	Euteleostomi	ENSG00000129071	NP_003916	MBD4	Euteleostomi
ENSG00000180357	ZNF609	NP_055857	Tetrapoda	ENSG00000168916	NP_065798	ZNF608	Euteleostomi
ENSG00000180613	GSX2	NP_573574	Eutheria	ENSG00000169840	NP_663632	GSX1	Euteleostomi
ENSG00000184058	TBX1	NP_542378	Mammalia	ENSG00000167800	NP_005986	TBX10	Euteleostomi
ENSG00000185668	POU3F1	NP_002690	Eutheria	ENSG00000196767	NP_000298	POU3F4	Euteleostomi
ENSG00000185668	POU3F1	NP_002690	Eutheria	ENSG00000184486	NP_005595	POU3F2	Euteleostomi
ENSG00000185668	POU3F1	NP_002690	Eutheria	ENSG00000198914	NP_006227	POU3F3	Euteleostomi
ENSG00000187672	ERC2	NP_056391	Euteleostomi/Tetrapoda	ENSG00000082805	NP_829884	ERC1	Euteleostomi
ENSG00000197283	SYNGAP1	NP_006763	Eutheria	ENSG00000136848	NP_115941	DAB2IP	Euteleostomi
ENSG00000197283	SYNGAP1	NP_006763	Eutheria	ENSG00000075391	NP_733793	RASAL2	Euteleostomi
ENSG00000198142	ANKRD57	NP_075392	Eutheria	ENSG00000198944	NP_787069	ANKRD43	Euteleostomi
ENSG00000198142	ANKRD57	NP_075392	Eutheria	ENSG00000187808	NP_001099046	ANKRD58	Euteleostomi
ENSG00000198142	ANKRD57	NP_075392	Eutheria	ENSG00000186212	NP_001025041	ANKRD56	Euteleostomi
ENSG00000198914	POU3F3	NP_006227	Euteleostomi	ENSG00000196767	NP_000298	POU3F4	Euteleostomi
ENSG00000198914	POU3F3	NP_006227	Euteleostomi	ENSG00000184486	NP_005595	POU3F2	Euteleostomi
ENSG00000198914	POU3F3	NP_006227	Euteleostomi	ENSG00000185668	NP_002690	POU3F1	Euteleostomi
ENSG00000204103	MAFB	NP_005452	Tetrapoda	ENSG00000129535	NP_006168	NRL	Euteleostomi
ENSG00000204103	MAFB	NP_005452	Tetrapoda	ENSG00000178573	NP_005351	MAF	Euteleostomi
ENSG00000204103	MAFB	NP_005452	Tetrapoda	ENSG00000182759	NP_963883	MAFA	Euteleostomi
ENSG00000204103	MAFB	NP_005452	Tetrapoda	ENSG00000198517	NP_002351	MAFK	Euteleostomi
ENSG00000204103	MAFB	NP_005452	Tetrapoda	ENSG00000197063	NP_002350	MAFG	Euteleostomi
ENSG00000204103	MAFB	NP_005452	Tetrapoda	ENSG00000185022	NP_036455	MAFF	Euteleostomi
ENSG00000204612	FOXB2	NP_001013757	Euteleostomi	ENSG00000171956	NP_036314	FOXB1	Euteleostomi
ENSG00000206538	VGLL3	NP_057290	Eutheria	ENSG00000102243	NP_057351	VGLL1	Euteleostomi
ENSG00000206538	VGLL3	NP_057290	Eutheria	ENSG00000170162	NP_872586	VGLL2	Euteleostomi

## Sheet: repeat_older_than_duplication
Ensembl	HUGO	RefSeq prot	Age His repeat (>=5)	Hs paralogue	paral RefSeq	paral HUGO	paral His Hs	paral His other	Duplication type
ENSG00000100811	YY1	NP_003394	Eutheria	ENSG00000198767	NP_996806	YY2	NO	NO	Mammalia
